# Supplementary material for: Liquid-crystal organization of liver tissue
Source: eLife. 2019 Jun 17;8:e44860. doi: 10.7554/eLife.44860 (PMC6598764; doi:10.7554/eLife.44860)
Supplement: Figure 1—figure supplement 2—source data 1. [file elife-44860-fig1-figsupp2-data1.xlsx]

## Sheet: Hepatocytes parameters
	CV-PV Axis	Volume[µm3]		Elongation		Number neighbors		Nuclei Volume[µm3]		% Apical Area		% Basal Area		% Lateral Area
		Mean	SEM	Mean	SEM	Mean	SEM	Mean	SEM	Mean	SEM	Mean	SEM	Mean	SEM
Wild Type	0.5	5473.23	1192.02	0.539632	0.033493	8.82491	0.653088	643.244	79.3178	23.6486	1.56483	46.6927	3.81172	29.6389	4.14617
	1.5	6768.69	1564.27	0.544787	0.063295	10.0869	1.10539	881.405	99.5832	18.2749	2.2458	46.6814	5.65637	35.0306	6.65609
	2.5	6578.94	1265.62	0.547087	0.060164	10.249	0.895439	875.775	79.0825	16.7216	1.28557	47.3231	6.07162	35.9558	6.82001
	3.5	6157.47	1158.32	0.584804	0.060274	10.1981	0.745776	797.016	75.1809	17.1301	0.547556	47.5723	5.59828	35.2936	6.05835
	4.5	6150.28	1123.31	0.622083	0.052434	10.5086	0.501883	742.127	74.1712	16.6742	0.740561	46.5653	4.37601	36.7681	4.56956
	5.5	6134.08	1126.47	0.605553	0.0488	10.6123	0.561209	735.577	74.9061	17.3031	0.727211	45.3774	4.53607	37.3249	4.51317
	6.5	5989.06	1275.82	0.584642	0.0525	10.1955	0.902675	715.486	91.0576	17.4322	0.908695	46.2032	5.18209	36.3538	5.59743
	7.5	5695.58	1184.51	0.585214	0.041066	10.0487	0.840532	682.469	71.901	17.7344	1.00357	45.7875	5.81222	36.4537	6.56911
	8.5	4958.55	1255.51	0.561235	0.064146	9.74673	1.13007	577.799	85.2757	17.6279	1.12228	44.5512	5.8594	37.8091	6.85908
	9.5	4049.03	965.024	0.605259	0.08007	8.03335	1.07073	452.788	48.3558	17.3074	0.995178	49.1616	6.26855	33.4658	7.23858
Luciferase control	0.5	4241.85	546.86	0.602597	0.01942	6.87259	0.680556	670.691	66.2291	21.285	1.39341	56.1682	2.22422	22.552	1.82832
	1.5	6559.34	1016.52	0.595705	0.046461	8.62699	0.618972	938.827	147.97	17.0109	0.817662	53.9249	3.00203	29.0258	2.56822
	2.5	8028.14	1587.09	0.593206	0.052877	9.63535	0.516266	1073.16	205.787	15.5057	0.522279	52.3842	2.767	32.06	2.37775
	3.5	8410.02	1592.18	0.57652	0.023155	10.2031	0.706129	1065.66	200.729	14.6982	0.609295	50.351	3.31631	34.8608	3.50529
	4.5	8404.75	1401.93	0.537396	0.017727	10.6663	0.744026	1020.82	154.22	14.6049	0.679929	46.5624	3.15652	38.771	2.89395
	5.5	7134.21	743.223	0.539206	0.011865	10.7421	0.58557	865.92	93.4212	15.1768	0.404007	44.934	3.53526	39.8437	3.59086
	6.5	5801.45	319.407	0.531542	0.009409	10.0778	0.295991	702.512	53.2613	15.6112	0.51966	44.4137	2.68074	39.9437	2.65737
	7.5	5594.59	276.185	0.513975	0.016991	10.0761	0.247873	625.614	51.7604	14.953	0.751166	43.968	2.32109	41.1036	2.55805
	8.5	4901.64	217.396	0.552749	0.029373	9.17715	0.250669	549.304	45.3054	14.9319	0.565441	46.3814	0.412047	38.6293	0.760611
	9.5	3905.05	241.747	0.606587	0.024907	7.82443	0.257104	487.441	28.7572	16.4922	1.01898	50.9179	0.864464	32.2431	1.42563
Integrin-β1 knockdown	0.5	5842.08	580.439	0.747276	0.026446	8.72424	0.268286	932.506	41.0888	29.2334	0.47617	41.2446	2.01137	29.2079	2.24661
	1.5	9058.05	778.432	0.716617	0.020677	10.7699	0.224718	1408.79	61.5584	27.0644	0.677581	38.1789	1.59621	34.8069	1.17413
	2.5	8826.06	1266.28	0.764836	0.02291	11.0565	0.222065	1289.17	87.2245	26.9036	0.362337	36.6608	0.961692	36.2815	0.563117
	3.5	10808.4	1475.89	0.744849	0.035355	11.9334	0.247524	1538.45	136.099	25.0043	0.700584	35.4584	0.593512	39.2512	0.582521
	4.5	10222.1	1348.37	0.720268	0.020765	12.0209	0.227092	1400.61	109.15	25.5907	0.995994	31.3602	0.570087	43.3946	1.87877
	5.5	10566.9	1385.68	0.748737	0.020499	11.8416	0.404868	1477.81	122.976	24.48	0.343183	30.2684	2.54191	44.7466	2.07562
	6.5	10757.1	1437.86	0.760976	0.02166	11.4962	0.234112	1503.49	136.151	24.7101	0.348596	32.4896	2.41997	42.917	2.28087
	7.5	9072.04	1035.46	0.731092	0.030102	11.1148	0.365802	1272.2	73.2463	24.7795	1.07111	33.8737	0.572549	41.5871	1.79195
	8.5	6825.93	322.141	0.72536	0.034733	10.2755	0.637888	995.976	140.023	22.8752	1.14605	36.5171	3.03848	40.5829	4.1793
	9.5	5402.57	378.112	0.731398	0.018243	7.87852	0.600017	605.223	64.6916	18.382	1.34666	46.9236	2.06679	34.6146	2.25433
