# Supplementary material for: Liquid-crystal organization of liver tissue
Source: eLife. 2019 Jun 17;8:e44860. doi: 10.7554/eLife.44860 (PMC6598764; doi:10.7554/eLife.44860)
Supplement: Figure 1—figure supplement 3—source data 1. [file elife-44860-fig1-figsupp3-data1.xlsx]

## Sheet: Sinusoidal Network parameters
	CV-PV Axis	Radius[µm]		Volume Fraction [%]		Length/Volume [µm/mm3]		Junction/Length [1/µm]
		Mean	SEM	Mean	SEM	Mean	SEM	Mean	SEM
Sinusoidal Network	0.5	4.92525	0.34772	25.3921	6.35426	3.47201e+06	660655	0.034906	0.001357
	1.5	4.46459	0.43089	28.346	7.68176	4.57899e+06	572639	0.039584	0.000959
	2.5	4.3311	0.394723	28.1783	7.35451	4.98787e+06	640143	0.039978	0.000733
	3.5	4.33206	0.332339	28.2649	6.67157	4.95518e+06	568401	0.040856	0.001075
	4.5	4.33515	0.256188	26.4346	5.39992	4.5943e+06	526230	0.039512	0.001749
	5.5	4.35592	0.335567	26.335	5.84937	4.48288e+06	411965	0.038427	0.001155
	6.5	4.45081	0.370626	27.4167	6.99606	4.55752e+06	453324	0.039392	0.001061
	7.5	4.38384	0.37226	27.6989	7.54926	4.82207e+06	678551	0.039352	0.001243
	8.5	4.37038	0.408562	28.2255	8.21283	4.96273e+06	764775	0.039075	0.002555
	9.5	4.79875	0.444524	31.2801	11.0202	5.03262e+06	1.38118e+06	0.037999	0.001462
Luciferase control	0.5	5.54139	0.405313	42.2137	5.01894	5.23855e+06	487653	0.031937	0.00068
	1.5	4.92	0.261993	33.6566	3.8912	4.85726e+06	407455	0.033915	0.000446
	2.5	4.71559	0.201679	30.3883	3.68856	4.70332e+06	334460	0.03581	0.000776
	3.5	4.56354	0.252616	28.1956	3.81183	4.59765e+06	281516	0.035528	0.001029
	4.5	4.49748	0.222473	25.3486	3.82263	4.27584e+06	346777	0.034741	0.000846
	5.5	4.45828	0.173358	25.0157	3.3881	4.19772e+06	431535	0.035261	0.001375
	6.5	4.64502	0.225756	25.8713	2.45564	4.20572e+06	459434	0.036456	0.000805
	7.5	4.6672	0.256466	25.8077	2.08743	4.22416e+06	505940	0.036377	0.001079
	8.5	4.80278	0.241769	26.998	1.951	4.20904e+06	527609	0.036036	0.000726
	9.5	5.32633	0.184778	30.7223	6.64498	3.51444e+06	745382	0.036058	0.001707
Integrin-β1 knockdown	0.5	5.75705	0.130613	28.9112	2.30304	3.0579e+06	445986	0.029438	0.001946
	1.5	5.33174	0.048739	23.5487	1.68927	2.73905e+06	250132	0.03207	0.001835
	2.5	5.30989	0.164568	23.4953	1.80316	2.93258e+06	373095	0.031013	0.000566
	3.5	5.19601	0.220586	21.0615	1.38556	2.62378e+06	399089	0.030911	0.002111
	4.5	5.2053	0.2078	19.2452	1.35352	2.35393e+06	336010	0.027218	0.001352
	5.5	5.38497	0.302637	20.2378	2.1335	2.35948e+06	369843	0.025698	0.00307
	6.5	5.32075	0.306837	21.3488	2.23272	2.5866e+06	354589	0.028218	0.001756
	7.5	5.18715	0.238134	22.0139	2.56742	2.80118e+06	404508	0.027667	0.001173
	8.5	5.21922	0.275934	25.8477	3.71784	3.35568e+06	482405	0.032771	0.001616
	9.5	5.54172	0.21473	31.0281	5.35282	3.23725e+06	544144	0.032011	0.001455

## Sheet: BC Network parameters
	CV-PV Axis	Radius[µm]		Volume Fraction [%]		Length/Volume [µm/mm3]		Junction/Length [1/µm]
		Mean	SEM	Mean	SEM	Mean	SEM	Mean	SEM
Sinusoidal Network	0.5	1.52269	0.050573	5.81149	0.741382	6.64001e+06	364210	0.104293	0.003156
	1.5	1.35965	0.052762	3.95853	0.641399	6.05797e+06	576874	0.073256	0.004457
	2.5	1.33008	0.039016	3.53595	0.358131	5.81174e+06	437251	0.06477	0.00145
	3.5	1.35017	0.041816	3.54285	0.140476	5.70941e+06	379867	0.062073	0.001283
	4.5	1.3397	0.046791	3.50321	0.091433	5.71134e+06	362709	0.06243	0.001271
	5.5	1.34902	0.043698	3.62351	0.115173	5.79931e+06	303425	0.064357	0.002707
	6.5	1.35563	0.037792	3.75301	0.266248	5.91709e+06	335409	0.067407	0.001918
	7.5	1.36994	0.023718	3.80934	0.238458	5.90265e+06	290681	0.069434	0.001032
	8.5	1.37122	0.035659	4.02353	0.279959	6.17874e+06	187731	0.072255	0.000787
	9.5	1.4593	0.04623	4.15757	0.628023	5.46754e+06	601028	0.092869	0.003992
Luciferase control	0.5	1.44471	0.038067	4.86297	0.266691	6.2871e+06	139306	0.105945	0.004204
	1.5	1.3004	0.025007	3.50599	0.128814	5.80213e+06	99331	0.068425	0.00365
	2.5	1.24852	0.018137	3.04204	0.052896	5.47327e+06	179276	0.061689	0.003574
	3.5	1.22246	0.031101	2.82674	0.055213	5.28095e+06	190787	0.059537	0.003246
	4.5	1.20706	0.026555	2.90022	0.15386	5.56369e+06	107972	0.060348	0.000883
	5.5	1.24219	0.017359	3.17254	0.124228	5.80365e+06	129125	0.062103	0.00088
	6.5	1.24327	0.010032	3.23195	0.112146	5.88563e+06	147035	0.06351	0.000905
	7.5	1.23207	0.021088	3.07616	0.100438	5.69909e+06	198675	0.066218	0.002385
	8.5	1.24409	0.033575	3.09324	0.084486	5.65683e+06	410701	0.067875	0.00302
	9.5	1.38075	0.043592	3.43569	0.763541	4.41273e+06	839538	0.082994	0.005114
Integrin-β1 knockdown	0.5	1.52487	0.021422	5.60365	0.100668	6.55711e+06	222626	0.122814	0.003201
	1.5	1.45365	0.014105	5.48145	0.253256	7.32167e+06	547431	0.110684	0.005881
	2.5	1.43134	0.028554	5.54572	0.209896	7.65016e+06	330825	0.111068	0.003213
	3.5	1.41018	0.024439	5.17254	0.270509	7.30253e+06	403483	0.112104	0.004059
	4.5	1.41656	0.016175	5.30771	0.191028	7.53767e+06	420148	0.111834	0.003167
	5.5	1.43497	0.037201	5.32263	0.335904	7.30002e+06	487638	0.118593	0.002907
	6.5	1.43367	0.039632	5.29031	0.267568	7.2362e+06	354116	0.116073	0.003055
	7.5	1.45942	0.027733	5.82166	0.224109	7.74577e+06	401969	0.119285	0.003228
	8.5	1.47332	0.030811	5.56392	0.439668	7.20128e+06	801336	0.11551	0.006713
	9.5	1.54436	0.043648	4.16606	0.578176	4.88008e+06	807514	0.117167	0.003872
